# Supplementary material for: Anti-Virulence Properties of Plant Species: Correlation between In Vitro Activity and Efficacy in a Murine Model of Bacterial Infection
Source: Microorganisms. 2021 Nov 25;9(12):2424. doi: 10.3390/microorganisms9122424 (PMC8706108; doi:10.3390/microorganisms9122424)
Supplement: Supplementary file 1 [file microorganisms-09-02424-s001.zip]

Archive with 1 entries (1 files):
- microorganisms-1426780-supplementary.pdf
